# Supplementary material for: Reduced Expression of CLEC4G in Neurons Is Associated with Alzheimer’s Disease
Source: Int J Mol Sci. 2024 Apr 24;25(9):4621. doi: 10.3390/ijms25094621 (PMC11083414; doi:10.3390/ijms25094621)
Supplement: Supplementary file 1 [file ijms-25-04621-s001.zip]

Archive with 1 entries (1 files):
- ijms-2933841-supplementary.pdf
